# Supplementary material for: Blockade of IGF2R improves muscle regeneration and ameliorates Duchenne muscular dystrophy
Source: EMBO Mol Med. 2019 Dec 2;12(1):e11019. doi: 10.15252/emmm.201911019 (PMC6949491; doi:10.15252/emmm.201911019)
Supplement: Supplementary file 3 — Source Data for Expanded View [file EMMM-12-e11019-s010.zip]

Archive with 5 entries (4 files):
- EV_source_data/
- EV_source_data/Figure_EV1.pdf
- EV_source_data/Figure_EV3.pdf
- EV_source_data/Figure_EV2.pdf
- EV_source_data/Figure_EV4.pdf
